# Supplementary material for: (E,E)-N′-{4-[(2-Benzoyl­hydrazin-1-yl­idene)meth­yl]benzyl­idene}benzo­hydrazide
Source: Acta Crystallogr Sect E Struct Rep Online. 2012 Apr 18;68(Pt 5):o1433. doi: 10.1107/S1600536812014687 (PMC3344553; doi:10.1107/S1600536812014687)
Supplement: Supplementary file 2 [file e-68-o1433-Isup2.hkl]

#
# h,k,l, Fc-squared, Fo-squared, sigma(Fo-squared) and status flag
#
data_I
_shelx_title ' TEST STRUCTURE D:\DATA\B210_D\B210'
_shelx_refln_list_code          4
_shelx_F_calc_maximum      384.20
_exptl_crystal_F_000       776.00
_reflns_d_resolution_high  0.7965
 
loop_
 _symmetry_equiv_pos_as_xyz
 'x, y, z'
 '-x, y, -z+1/2'
 'x+1/2, y+1/2, z'
 '-x+1/2, y+1/2, -z+1/2'
 '-x, -y, -z'
 'x, -y, z-1/2'
 '-x+1/2, -y+1/2, -z'
 'x+1/2, -y+1/2, z-1/2'
 
_cell_length_a    30.5690
_cell_length_b     5.1845
_cell_length_c    12.5191
_cell_angle_alpha  90.000
_cell_angle_beta  112.408
_cell_angle_gamma  90.000
 
_shelx_F_squared_multiplier     1.000
 
loop_
 _refln_index_h
 _refln_index_k
 _refln_index_l
 _refln_F_squared_calc
 _refln_F_squared_meas
 _refln_F_squared_sigma
 _refln_observed_status
   2   0   0     1910.23     2167.04    108.35 o
   4   0   0     7395.44     7844.78     93.45 o
   6   0   0     4219.65     4209.70     66.87 o
   8   0   0      186.31      218.28     43.98 o
  10   0   0     3456.62     3373.10     49.92 o
  12   0   0     1300.51     1295.83     41.51 o
  14   0   0      392.36      356.70     30.58 o
  16   0   0       30.31       73.11     42.03 o
  18   0   0      520.36      497.04     39.19 o
  20   0   0       17.57       11.83     31.62 o
  22   0   0      607.18      576.76     41.71 o
  24   0   0       12.74       34.42     30.60 o
  26   0   0      230.68      274.03     29.41 o
  28   0   0      352.83      394.30     36.34 o
  30   0   0      145.13      185.37     35.68 o
  32   0   0      128.52      125.57     31.53 o
  34   0   0      205.40      128.17     36.89 o
   1   1   0    17050.65    16190.53    280.94 o
   3   1   0      370.75      422.59     39.09 o
   5   1   0    10354.96    10809.18     60.40 o
   7   1   0    14431.90    14443.69     59.05 o
   9   1   0      206.71      244.33     28.27 o
  11   1   0       52.06       40.78     25.42 o
  13   1   0       16.94       27.96     22.39 o
  15   1   0        2.15       12.33     22.24 o
  17   1   0      800.98      859.11     22.68 o
  19   1   0        1.63      -18.54     21.06 o
  21   1   0       49.43       47.94     22.03 o
  23   1   0        8.79       49.35     21.75 o
  25   1   0      133.28      199.98     24.58 o
  27   1   0        0.20       17.73     21.69 o
  29   1   0      113.75      135.06     24.36 o
  31   1   0        0.06       11.76     23.71 o
  33   1   0       46.25       38.72     24.12 o
  35   1   0        1.20       12.74     30.81 o
   0   2   0      980.90     1035.33     53.17 o
   2   2   0      395.87      381.95     28.88 o
   4   2   0       58.40       54.84     26.86 o
   6   2   0     3428.82     3477.28     36.72 o
   8   2   0      415.33      456.51     28.44 o
  10   2   0     1536.70     1569.59     27.63 o
  12   2   0     2126.42     2179.36     26.93 o
  14   2   0     1008.69     1003.23     24.46 o
  16   2   0       37.33       44.46     23.93 o
  18   2   0      134.41      153.62     24.90 o
  20   2   0        9.35       10.39     20.87 o
  22   2   0      141.90      160.42     22.00 o
  24   2   0      120.83      137.77     24.74 o
  26   2   0      266.47      245.93     21.58 o
  28   2   0       31.29       38.75     23.25 o
  30   2   0        5.28       17.02     25.55 o
  32   2   0       20.86       44.10     29.57 o
   1   3   0      380.27      371.67     25.12 o
   3   3   0      361.49      407.92     23.58 o
   5   3   0     1633.90     1634.20     37.73 o
   7   3   0       18.01       52.51     21.20 o
   9   3   0      741.12      786.44     28.76 o
  11   3   0       44.62       59.64     21.08 o
  13   3   0      116.06      115.04     22.92 o
  15   3   0        0.28       13.87     22.46 o
  17   3   0       42.14       69.30     21.11 o
  19   3   0       52.81       75.41     23.97 o
  21   3   0        0.10       17.95     21.31 o
  23   3   0        0.55       32.59     25.68 o
  25   3   0      216.97      245.13     26.95 o
  27   3   0       42.36       53.01     27.59 o
  29   3   0        7.92       56.41     25.57 o
  31   3   0        0.52        5.06     27.86 o
   0   4   0      544.75      548.65     32.97 o
   2   4   0       17.50        8.22     21.70 o
   4   4   0        2.68       23.63     24.41 o
   6   4   0      337.65      334.78     24.92 o
   8   4   0      229.11      183.26     25.26 o
  10   4   0       30.91       51.07     23.72 o
  12   4   0      158.89      156.57     24.11 o
  14   4   0      371.95      364.58     26.16 o
  16   4   0      271.99      310.71     26.31 o
  18   4   0       32.14       47.55     24.32 o
  20   4   0       96.60       82.96     24.22 o
  22   4   0        7.52       -9.49     22.73 o
  24   4   0       15.89       31.00     25.96 o
  26   4   0        0.25       13.87     26.32 o
   1   5   0        2.34       -2.47     24.28 o
   3   5   0      325.89      311.41     24.53 o
   5   5   0      629.49      604.91     24.44 o
   7   5   0      175.15      204.13     23.22 o
   9   5   0      343.12      340.11     23.11 o
  11   5   0        0.02       48.16     26.89 o
  13   5   0      146.16      147.63     27.80 o
  15   5   0       14.15       15.48     23.30 o
  17   5   0       79.97      115.04     24.58 o
  19   5   0       49.06       48.80     24.91 o
  21   5   0       36.69       84.43     25.24 o
   0   6   0       29.48       38.75     38.08 o
   2   6   0       17.06       18.31     27.56 o
   4   6   0        7.86        2.69     29.39 o
   6   6   0       36.96       13.31     26.49 o
   8   6   0        0.09       31.65     35.04 o
  10   6   0       38.42       42.17     24.05 o
  12   6   0       14.71       35.35     27.36 o
 -35   1   1       48.55       53.29     28.23 o
 -33   1   1       32.97        3.21     24.78 o
 -31   1   1       67.42       82.82     29.25 o
 -29   1   1      104.69      124.57     26.90 o
 -27   1   1      109.36       85.56     27.18 o
 -25   1   1      326.04      290.76     23.48 o
 -23   1   1      380.88      404.00     23.63 o
 -21   1   1      392.84      408.72     24.08 o
 -19   1   1        6.43       15.25     21.83 o
 -17   1   1       30.84       37.93     21.86 o
 -15   1   1       16.08       27.62     23.59 o
 -13   1   1      410.74      443.41     23.86 o
 -11   1   1     1105.24     1072.74     28.21 o
  -9   1   1       67.53      101.75     26.87 o
  -7   1   1       41.38      284.06     54.25 o
  -5   1   1       77.55      110.22     31.26 o
  -3   1   1     3070.85     2914.77     42.90 o
  -1   1   1       48.46       55.63     32.91 o
   1   1   1    11959.04    11577.54    125.42 o
   3   1   1    14361.44    14114.34     69.98 o
   5   1   1    29224.64    28574.21     97.55 o
   7   1   1     2835.67     2822.21     36.11 o
   9   1   1      117.99      146.85     26.20 o
  11   1   1     1433.28     1496.67     27.61 o
  13   1   1        0.55       16.03     21.79 o
  15   1   1      264.68      260.61     24.53 o
  17   1   1      406.57      391.20     27.28 o
  19   1   1       16.57       42.64     21.90 o
  21   1   1        0.61        5.34     23.58 o
  23   1   1        0.03        7.41     22.23 o
  25   1   1       42.82       54.14     25.92 o
  27   1   1       27.84       58.54     21.00 o
  29   1   1       71.40       92.85     23.41 o
  31   1   1      127.81      105.45     23.85 o
  33   1   1        0.04       45.37     26.87 o
 -34   2   1       12.53       48.76     29.87 o
 -32   2   1       15.43       46.32     23.94 o
 -30   2   1       41.70       48.15     26.13 o
 -28   2   1      184.47      175.84     27.06 o
 -26   2   1       46.55       51.21     23.42 o
 -24   2   1       55.25       79.27     24.52 o
 -22   2   1      107.16      110.47     20.33 o
 -20   2   1       58.69       44.85     24.78 o
 -18   2   1       43.91       90.90     24.45 o
 -16   2   1      131.59      144.43     21.03 o
 -14   2   1      234.35      260.15     23.49 o
 -12   2   1     1353.78     1376.11     28.20 o
 -10   2   1       87.51       93.79     22.37 o
  -8   2   1      384.72      419.50     23.12 o
  -6   2   1     1919.09     1913.18     29.08 o
  -4   2   1     1581.72     1648.30     32.92 o
  -2   2   1     2946.47     2904.34     57.08 o
   0   2   1       80.62      111.25     26.40 o
   2   2   1      286.34      285.92     27.47 o
   4   2   1     1216.11     1243.73     25.89 o
   6   2   1      899.91      905.03     24.58 o
   8   2   1       12.42       33.04     25.89 o
  10   2   1      578.85      592.01     23.78 o
  12   2   1      192.87      186.65     24.50 o
  14   2   1      360.94      347.54     23.44 o
  16   2   1      247.53      268.36     26.58 o
  18   2   1       32.19       64.62     24.79 o
  20   2   1       80.26       92.38     24.23 o
  22   2   1        9.41        4.44     23.52 o
  24   2   1        5.38       27.40     22.30 o
  26   2   1       54.73       67.16     24.43 o
  28   2   1       12.26       62.06     25.89 o
  30   2   1       21.64       33.77     22.64 o
  32   2   1       42.08       59.89     27.44 o
 -31   3   1        0.57       14.87     25.49 o
 -29   3   1      184.33      183.17     27.10 o
 -27   3   1       44.22       31.75     24.83 o
 -25   3   1        1.45       28.86     25.67 o
 -23   3   1        0.81       -4.76     27.14 o
 -21   3   1        0.29       34.23     24.25 o
 -19   3   1        6.53       28.03     24.20 o
 -17   3   1       12.43        3.96     24.98 o
 -15   3   1      318.87      353.64     22.51 o
 -13   3   1      287.37      306.65     22.77 o
 -11   3   1      240.16      218.52     22.65 o
  -9   3   1       18.06       57.01     23.38 o
  -7   3   1      316.25      316.53     22.96 o
  -5   3   1     1542.29     1630.60     37.72 o
  -3   3   1      217.67      260.33     21.56 o
  -1   3   1        0.51       37.61     22.61 o
   1   3   1      133.94      171.81     23.42 o
   3   3   1      464.25      472.87     21.13 o
   5   3   1       63.26       88.44     21.72 o
   7   3   1       35.17       13.86     24.26 o
   9   3   1      757.15      779.98     23.86 o
  11   3   1      760.41      790.96     26.24 o
  13   3   1        8.66       -4.27     24.13 o
  15   3   1       16.83       24.27     21.70 o
  17   3   1       30.95       33.07     24.13 o
  19   3   1       10.44       55.67     27.24 o
  21   3   1      132.96      112.44     21.68 o
  23   3   1        7.54       13.73     23.59 o
  25   3   1        1.06        8.13     24.74 o
  27   3   1        1.91        4.46     27.34 o
  29   3   1        0.06       30.76     26.68 o
 -28   4   1        9.43       24.03     30.43 o
 -26   4   1       23.34       49.29     25.09 o
 -24   4   1       15.08       21.16     23.13 o
 -22   4   1       13.54       35.89     23.38 o
 -20   4   1        0.33       41.37     25.35 o
 -18   4   1       18.73       53.19     22.95 o
 -16   4   1        9.33       28.95     22.05 o
 -14   4   1      217.65      207.16     23.63 o
 -12   4   1      103.00      103.88     24.41 o
 -10   4   1      122.20      151.70     24.08 o
  -8   4   1       97.12      109.05     24.92 o
  -6   4   1      666.89      589.38     35.22 o
  -4   4   1      527.23      504.92     25.26 o
  -2   4   1      101.35      120.09     24.46 o
   0   4   1        3.81       -6.22     21.45 o
   2   4   1      288.06      291.64     23.12 o
   4   4   1        0.04       50.13     24.27 o
   6   4   1      216.67      212.59     22.74 o
   8   4   1     1237.62     1138.45     43.61 o
  10   4   1      490.32      489.33     26.55 o
  12   4   1        0.13        0.94     23.68 o
  14   4   1       91.39       90.13     21.71 o
  16   4   1       52.78       29.87     24.93 o
  18   4   1       43.76       58.42     22.86 o
  20   4   1        4.85        9.55     25.69 o
  22   4   1        6.73       53.24     26.25 o
  24   4   1        1.01        0.13     25.91 o
  26   4   1        0.01       49.13     28.20 o
 -23   5   1       11.47       37.87     28.79 o
 -21   5   1       32.49       76.52     26.57 o
 -19   5   1        0.68       36.80     25.82 o
 -17   5   1        2.12       28.80     23.08 o
 -15   5   1        1.43        9.06     29.16 o
 -13   5   1       34.18       31.80     24.50 o
 -11   5   1       21.74       44.32     23.62 o
  -9   5   1      115.61      150.27     23.88 o
  -7   5   1        0.71       21.41     24.23 o
  -5   5   1      286.11      288.62     29.53 o
  -3   5   1       77.15       56.63     21.96 o
  -1   5   1      149.86      178.07     25.55 o
   1   5   1       55.53       50.88     24.82 o
   3   5   1       38.66       42.69     24.30 o
   5   5   1      132.89      120.32     25.24 o
   7   5   1      175.02      162.81     27.63 o
   9   5   1       47.31       66.22     23.49 o
  11   5   1        2.80       43.01     24.17 o
  13   5   1       54.44       50.10     23.43 o
  15   5   1       11.73       48.24     25.11 o
  17   5   1       14.47       32.03     24.60 o
  19   5   1        0.06       42.82     26.73 o
  21   5   1       10.88       36.33     32.47 o
 -14   6   1        0.59        4.69     29.35 o
 -12   6   1       45.38       55.60     27.27 o
 -10   6   1        5.54       47.98     25.97 o
  -8   6   1        2.08       25.46     28.34 o
  -6   6   1        9.55       32.76     26.36 o
  -4   6   1       29.60       44.61     27.38 o
  -2   6   1       93.84      123.11     25.14 o
   0   6   1       53.15       92.60     30.54 o
   2   6   1        2.88       18.45     29.38 o
   4   6   1        1.14       15.38     25.69 o
   6   6   1       16.95       34.64     25.38 o
   8   6   1        6.86       14.02     28.18 o
  10   6   1       21.64       50.04     27.41 o
  12   6   1       18.57       39.53     25.18 o
 -36   0   2       28.15       25.39     33.79 o
 -34   0   2      575.41      595.01     52.05 o
 -32   0   2        4.42       17.76     29.40 o
 -30   0   2      480.87      474.34     37.00 o
 -28   0   2      439.25      457.93     30.91 o
 -26   0   2       15.59       -1.30     34.28 o
 -24   0   2      282.27      327.95     38.77 o
 -22   0   2      777.19      747.09     34.84 o
 -20   0   2      230.37      261.03     31.55 o
 -18   0   2     6324.60     6092.33    191.10 o
 -16   0   2      413.51      388.26     28.92 o
 -14   0   2     2645.19     2645.12     47.69 o
 -12   0   2       12.39       62.91     36.80 o
 -10   0   2      209.84      311.58     43.59 o
  -8   0   2     1835.87     3455.25    552.79 o
  -6   0   2    14284.78    13982.25    392.71 o
  -4   0   2       29.76       52.70     62.97 o
  -2   0   2     5962.40     5905.39    105.06 o
   0   0   2     1667.17     1751.58     66.27 o
   2   0   2        3.89       76.35     48.66 o
   4   0   2   147607.31   135000.17   1989.73 o
   6   0   2    11664.80    11527.42     77.91 o
   8   0   2     6124.83     6015.40     60.97 o
  10   0   2     6111.83     5771.85     53.95 o
  12   0   2      173.90      186.93     31.73 o
  14   0   2      119.42      173.23     30.14 o
  16   0   2     1509.41     1530.07     41.54 o
  18   0   2       36.48       81.12     33.08 o
  20   0   2      148.39      161.09     37.10 o
  22   0   2        4.68       16.62     38.06 o
  24   0   2        2.11       49.69     39.52 o
  26   0   2       89.02       85.35     32.46 o
  28   0   2       16.85       15.91     36.93 o
  30   0   2       23.15       17.18     34.84 o
  32   0   2       37.07       -8.21     36.69 o
 -35   1   2      153.61      161.81     27.35 o
 -33   1   2       47.01       72.39     24.41 o
 -31   1   2       47.67       54.12     24.05 o
 -29   1   2      156.06      150.72     25.27 o
 -27   1   2       25.86       32.60     22.37 o
 -25   1   2     1008.83      980.39     28.94 o
 -23   1   2        7.79       11.42     22.70 o
 -21   1   2      737.41      795.91     24.34 o
 -19   1   2        0.88       46.85     23.14 o
 -17   1   2      312.88      303.70     24.81 o
 -15   1   2       41.41       93.14     22.79 o
 -13   1   2     2405.97     2377.81     30.91 o
 -11   1   2      267.75      312.93     25.42 o
  -9   1   2      970.86     1008.44     30.75 o
  -7   1   2      511.87      540.89     43.09 o
  -5   1   2     1418.07     1473.85     36.91 o
  -3   1   2     4241.18     4167.02     92.10 o
  -1   1   2      975.42     1036.63     36.94 o
   1   1   2        2.17       16.40     32.25 o
   3   1   2    30044.54    29109.71    131.96 o
   5   1   2     1521.85     1403.84     35.87 o
   7   1   2        4.61       39.46     23.27 o
   9   1   2     4342.80     4220.37     34.09 o
  11   1   2     3887.60     3796.19     31.27 o
  13   1   2      164.65      164.35     23.29 o
  15   1   2       47.98       67.74     22.50 o
  17   1   2       16.76       53.67     23.03 o
  19   1   2        1.71       15.63     23.89 o
  21   1   2      178.38      167.98     22.18 o
  23   1   2        0.07       10.14     21.90 o
  25   1   2        0.98       18.08     22.89 o
  27   1   2        4.25       17.80     26.79 o
  29   1   2        9.35        5.35     24.82 o
  31   1   2        0.44       27.80     26.85 o
 -34   2   2        1.35       11.13     28.09 o
 -32   2   2       26.66       27.90     24.30 o
 -30   2   2      109.70       95.69     25.05 o
 -28   2   2      321.72      279.65     23.24 o
 -26   2   2        0.02       25.66     21.26 o
 -24   2   2      429.53      420.34     23.44 o
 -22   2   2      810.77      809.28     26.75 o
 -20   2   2      110.12      126.50     24.04 o
 -18   2   2      439.90      464.98     24.38 o
 -16   2   2      248.36      240.76     23.42 o
 -14   2   2     1154.00     1097.67     27.45 o
 -12   2   2      109.53      171.92     23.53 o
 -10   2   2     3326.50     3443.56     38.76 o
  -8   2   2     1964.28     2020.70     40.22 o
  -6   2   2       70.40      107.77     22.17 o
  -4   2   2      209.28      190.10     25.02 o
  -2   2   2     1161.62     1187.22     34.23 o
   0   2   2     3619.42     3501.23     46.21 o
   2   2   2      210.43      216.33     25.28 o
   4   2   2     2177.54     2161.65     29.83 o
   6   2   2      400.59      397.59     23.08 o
   8   2   2     2658.19     2714.17     31.24 o
  10   2   2      556.93      566.64     23.86 o
  12   2   2      387.29      424.14     25.98 o
  14   2   2     1623.11     1554.90     25.46 o
  16   2   2      253.27      260.95     21.16 o
  18   2   2      217.45      195.15     22.71 o
  20   2   2        0.37       27.57     20.55 o
  22   2   2        3.00       30.73     27.30 o
  24   2   2        5.86       12.16     24.52 o
  26   2   2        9.58       48.26     24.42 o
  28   2   2       72.72      107.55     30.03 o
  30   2   2       25.00       36.47     29.39 o
 -33   3   2        4.16       51.20     29.05 o
 -31   3   2       10.63       37.27     28.94 o
 -29   3   2       29.48       66.08     27.87 o
 -27   3   2       28.28       44.05     25.31 o
 -25   3   2        0.84       22.07     21.38 o
 -23   3   2      331.77      307.94     23.07 o
 -21   3   2      311.66      308.70     24.91 o
 -19   3   2      141.14      159.13     23.86 o
 -17   3   2        0.07        5.10     23.74 o
 -15   3   2       20.21       30.07     23.29 o
 -13   3   2       78.88       97.39     24.38 o
 -11   3   2      223.95      251.58     22.68 o
  -9   3   2      504.29      547.68     24.13 o
  -7   3   2       66.06       81.10     23.32 o
  -5   3   2     1282.34     1295.58     26.32 o
  -3   3   2      761.56      821.77     28.44 o
  -1   3   2      849.88      844.76     25.40 o
   1   3   2        4.13        6.29     21.06 o
   3   3   2      426.12      401.69     23.87 o
   5   3   2      165.01      193.27     25.42 o
   7   3   2       85.56       94.69     22.60 o
   9   3   2      677.18      667.37     22.70 o
  11   3   2       69.53       99.34     25.63 o
  13   3   2       52.11       19.61     22.68 o
  15   3   2       90.46      107.97     21.36 o
  17   3   2      130.83      125.57     26.14 o
  19   3   2       44.73       56.42     23.00 o
  21   3   2        9.29        7.39     22.93 o
  23   3   2       54.14       34.40     21.35 o
  25   3   2        1.96        2.06     24.17 o
  27   3   2        0.26       13.13     25.90 o
  29   3   2       43.30       22.61     32.27 o
 -28   4   2       83.87       73.73     28.39 o
 -26   4   2       19.40       35.34     22.82 o
 -24   4   2        0.56        6.46     25.05 o
 -22   4   2        1.22       20.75     26.51 o
 -20   4   2       17.69       31.23     22.04 o
 -18   4   2        6.58       33.38     22.90 o
 -16   4   2       88.89       96.10     22.30 o
 -14   4   2       44.51       89.15     22.10 o
 -12   4   2      278.56      255.22     22.06 o
 -10   4   2      117.39       90.51     23.33 o
  -8   4   2      452.10      438.52     25.52 o
  -6   4   2       58.66       68.72     22.14 o
  -4   4   2      653.47      644.50     23.79 o
  -2   4   2      386.60      391.68     20.72 o
   0   4   2       86.38       83.76     23.34 o
   2   4   2        6.89       24.40     22.14 o
   4   4   2      313.75      334.37     25.05 o
   6   4   2       32.87       51.59     22.35 o
   8   4   2        9.03       37.97     25.68 o
  10   4   2      157.82      160.41     26.08 o
  12   4   2       52.11       88.59     21.84 o
  14   4   2        6.27       24.34     24.42 o
  16   4   2       55.26       75.37     23.73 o
  18   4   2      161.63      138.89     26.25 o
  20   4   2        9.65       52.85     27.52 o
  22   4   2        7.75       -3.25     24.68 o
  24   4   2       12.85       20.97     27.30 o
 -23   5   2        6.43       23.94     27.44 o
 -21   5   2       15.79       49.92     26.19 o
 -19   5   2       11.49       42.80     26.09 o
 -17   5   2       16.01        6.85     27.56 o
 -15   5   2       29.70       27.75     25.97 o
 -13   5   2       77.91       96.10     26.12 o
 -11   5   2      135.34      153.68     23.67 o
  -9   5   2      559.39      534.55     25.17 o
  -7   5   2       32.81       66.61     24.62 o
  -5   5   2      424.69      441.52     25.98 o
  -3   5   2      245.67      269.96     23.04 o
  -1   5   2      442.76      436.35     22.94 o
   1   5   2      276.52      253.67     26.90 o
   3   5   2       14.09       18.75     25.03 o
   5   5   2       76.06      105.33     23.86 o
   7   5   2       23.30       35.46     25.62 o
   9   5   2      332.09      326.77     26.56 o
  11   5   2       22.08       57.63     26.35 o
  13   5   2      212.86      195.91     28.70 o
  15   5   2       33.19       35.05     28.63 o
  17   5   2        4.72       16.20     26.45 o
  19   5   2        0.61        8.08     25.05 o
 -14   6   2        0.26        9.66     27.83 o
 -12   6   2       18.24        9.63     28.37 o
 -10   6   2       47.39       35.45     27.11 o
  -8   6   2       66.77       68.67     26.35 o
  -6   6   2       34.42       44.76     24.41 o
  -4   6   2        3.88       31.54     26.18 o
  -2   6   2       75.02       83.21     27.21 o
   0   6   2        0.39       10.89     26.38 o
   2   6   2        4.50       41.01     30.84 o
   4   6   2        3.12       52.52     26.62 o
   6   6   2        8.89       45.28     25.45 o
   8   6   2        4.30       31.41     27.40 o
  10   6   2        0.79       -5.00     26.54 o
 -37   1   3       25.65       27.79     30.75 o
 -35   1   3       20.12       25.15     26.16 o
 -33   1   3       16.90       22.17     25.22 o
 -31   1   3      229.54      209.20     24.99 o
 -29   1   3      182.20      163.75     23.56 o
 -27   1   3       94.12      119.66     25.78 o
 -25   1   3      283.23      281.20     25.89 o
 -23   1   3       66.11       97.13     26.53 o
 -21   1   3      359.26      383.37     22.85 o
 -19   1   3      485.84      508.25     27.98 o
 -17   1   3     2636.02     2655.80     30.85 o
 -15   1   3      195.63      192.19     24.82 o
 -13   1   3        0.81       11.41     25.37 o
 -11   1   3      189.95      201.84     28.01 o
  -9   1   3      877.08      887.85     32.30 o
  -7   1   3       30.67       39.27     30.48 o
  -5   1   3      151.29      130.07     36.32 o
  -3   1   3      539.49      578.51     36.49 o
  -1   1   3     7047.43     6893.34     71.99 o
   1   1   3      443.85      408.59     31.19 o
   3   1   3     5337.84     5177.65     61.08 o
   5   1   3      139.17      155.82     26.17 o
   7   1   3     1706.75     1648.24     30.67 o
   9   1   3    10013.26     9917.09     50.66 o
  11   1   3       14.46       27.36     23.74 o
  13   1   3      570.49      570.51     26.74 o
  15   1   3       96.34      108.95     22.41 o
  17   1   3       40.53       22.72     24.39 o
  19   1   3       12.76       47.43     24.69 o
  21   1   3       45.78       67.75     23.90 o
  23   1   3        9.40       13.39     25.76 o
  25   1   3        2.22       57.51     23.72 o
  27   1   3        1.95       33.41     23.73 o
  29   1   3       13.38       14.82     24.74 o
  31   1   3        0.11       24.58     30.47 o
 -34   2   3       29.09       46.15     26.36 o
 -32   2   3        7.89       -8.28     26.81 o
 -30   2   3      177.66      160.33     23.50 o
 -28   2   3       14.12       49.28     24.01 o
 -26   2   3       52.28       54.26     21.92 o
 -24   2   3      279.52      289.05     26.09 o
 -22   2   3      404.75      402.82     27.70 o
 -20   2   3      807.55      825.27     26.87 o
 -18   2   3      158.37      185.95     26.06 o
 -16   2   3       42.28       43.85     21.54 o
 -14   2   3       22.69       68.39     24.85 o
 -12   2   3      277.32      262.25     22.94 o
 -10   2   3      220.72      233.74     24.41 o
  -8   2   3     3440.26     3480.00     65.93 o
  -6   2   3      216.06      227.40     25.53 o
  -4   2   3       88.90       99.22     25.61 o
  -2   2   3     1636.54     1601.48     32.92 o
   0   2   3     1624.55     1756.03     29.14 o
   2   2   3       43.26       76.24     23.11 o
   4   2   3      171.15      162.69     23.07 o
   6   2   3      144.49      150.70     22.42 o
   8   2   3     3943.86     3815.24     45.41 o
  10   2   3       30.92      -17.10     24.62 o
  12   2   3        1.62       11.70     23.99 o
  14   2   3       13.34       43.57     22.82 o
  16   2   3      465.11      460.74     24.32 o
  18   2   3       14.51       26.13     23.54 o
  20   2   3       79.02       90.88     22.76 o
  22   2   3       28.29       40.21     26.05 o
  24   2   3       50.66       62.51     23.80 o
  26   2   3        0.21       12.34     25.16 o
  28   2   3        2.81       36.71     28.95 o
  30   2   3       13.10       35.11     27.48 o
 -33   3   3       21.08       22.83     25.78 o
 -31   3   3        5.83       48.93     28.58 o
 -29   3   3      118.30      129.76     27.04 o
 -27   3   3        9.89        8.66     26.64 o
 -25   3   3      335.21      336.09     21.36 o
 -23   3   3      684.21      654.05     34.54 o
 -21   3   3       96.73      116.96     22.76 o
 -19   3   3       28.24       39.27     24.69 o
 -17   3   3      129.78      136.24     21.76 o
 -15   3   3       19.45       51.09     23.45 o
 -13   3   3      162.99      186.84     23.51 o
 -11   3   3      569.90      586.79     24.90 o
  -9   3   3      303.95      285.39     25.04 o
  -7   3   3      799.13      772.11     23.59 o
  -5   3   3      120.66      133.69     23.57 o
  -3   3   3      247.38      263.95     22.21 o
  -1   3   3      592.87      621.69     24.23 o
   1   3   3      722.34      737.02     28.52 o
   3   3   3        0.21        2.20     24.09 o
   5   3   3       50.27       65.24     25.87 o
   7   3   3       42.02       42.53     23.17 o
   9   3   3      136.30      152.60     23.69 o
  11   3   3      191.48      194.91     26.88 o
  13   3   3       29.54       48.71     24.07 o
  15   3   3      723.58      667.02     27.48 o
  17   3   3        0.07       19.77     25.37 o
  19   3   3       15.47       55.97     23.89 o
  21   3   3        0.06       23.72     23.78 o
  23   3   3        4.77       23.33     23.41 o
  25   3   3       30.83       50.70     28.42 o
  27   3   3        0.22       19.22     28.00 o
 -28   4   3        4.41        5.23     29.68 o
 -26   4   3       98.23      104.82     27.63 o
 -24   4   3       83.95      106.04     24.82 o
 -22   4   3      108.75      106.21     22.95 o
 -20   4   3       56.58       70.79     22.64 o
 -18   4   3      159.33      206.11     24.12 o
 -16   4   3       22.53       39.36     23.21 o
 -14   4   3       27.58       32.07     27.35 o
 -12   4   3        8.41       15.24     22.90 o
 -10   4   3      188.68      215.17     25.64 o
  -8   4   3      159.21       98.36     27.70 o
  -6   4   3      177.38      149.48     23.49 o
  -4   4   3     1101.71      996.00     28.27 o
  -2   4   3      661.31      645.92     23.74 o
   0   4   3       29.39       51.89     24.58 o
   2   4   3       27.07       48.88     23.33 o
   4   4   3       43.05       50.52     26.35 o
   6   4   3      601.09      590.36     25.02 o
   8   4   3       38.50       35.32     24.60 o
  10   4   3       75.85       36.84     30.08 o
  12   4   3      357.74      403.14     27.09 o
  14   4   3      319.57      319.31     28.44 o
  16   4   3        2.30       31.88     25.14 o
  18   4   3      122.28      123.70     29.30 o
  20   4   3       17.17       27.25     26.78 o
  22   4   3        5.70       26.72     23.27 o
  24   4   3        2.77       18.00     30.47 o
 -23   5   3       21.41       28.05     25.28 o
 -21   5   3        6.61       29.91     25.79 o
 -19   5   3        2.15       12.51     26.98 o
 -17   5   3       62.04       62.08     25.51 o
 -15   5   3        3.90       47.72     23.50 o
 -13   5   3       70.38       67.78     26.97 o
 -11   5   3       58.33       75.75     28.52 o
  -9   5   3        0.08       44.00     23.45 o
  -7   5   3      113.92      130.14     21.78 o
  -5   5   3       66.94      127.52     24.79 o
  -3   5   3       56.49       42.16     25.66 o
  -1   5   3      250.26      254.39     23.33 o
   1   5   3       50.20       86.92     23.71 o
   3   5   3      121.85      128.79     25.89 o
   5   5   3        2.92        0.49     23.01 o
   7   5   3        0.14       -5.28     24.36 o
   9   5   3       17.64       26.99     25.00 o
  11   5   3      149.56      128.69     26.53 o
  13   5   3        2.54       21.67     25.59 o
  15   5   3        4.55       24.09     28.77 o
  17   5   3       15.46       45.44     28.27 o
 -14   6   3        5.45       46.70     29.62 o
 -12   6   3       52.99       69.85     26.40 o
 -10   6   3       20.13       43.24     28.14 o
  -8   6   3       15.97       37.60     24.67 o
  -6   6   3        1.14        4.69     28.16 o
  -4   6   3       10.23      -22.06     25.50 o
  -2   6   3        3.48       11.76     24.35 o
   0   6   3       16.83       47.12     25.94 o
   2   6   3      180.83      171.10     28.49 o
   4   6   3      102.83      114.32     26.80 o
   6   6   3        7.66       22.90     28.48 o
   8   6   3        6.11        2.00     27.92 o
 -38   0   4        2.58       60.09     41.35 o
 -36   0   4       29.83       55.03     44.02 o
 -34   0   4        3.66       44.90     33.20 o
 -32   0   4      140.05      110.71     32.07 o
 -30   0   4      502.71      565.34     36.25 o
 -28   0   4      448.22      466.08     37.72 o
 -26   0   4      518.64      499.77     34.87 o
 -24   0   4        0.78       -8.25     29.94 o
 -22   0   4      251.01      280.37     39.20 o
 -20   0   4       60.74       78.67     38.16 o
 -18   0   4      121.20      129.62     37.63 o
 -16   0   4     1686.76     1782.23     44.80 o
 -14   0   4    20860.62    21695.38    439.05 o
 -12   0   4     6006.99     6199.74    224.27 o
 -10   0   4     2273.81     2109.70     82.84 o
  -8   0   4      155.05       98.11     49.95 o
  -6   0   4      104.35       98.38     49.59 o
  -4   0   4     1736.87     1735.62     61.63 o
  -2   0   4      336.38      374.32     46.51 o
   0   0   4     4059.19     3926.00     70.04 o
   2   0   4     1526.95     1500.43     48.78 o
   4   0   4     6671.91     6333.79     88.64 o
   6   0   4      220.32      215.22     33.51 o
   8   0   4     5762.06     5755.86     68.27 o
  10   0   4     2630.50     2638.10     44.37 o
  12   0   4      524.48      526.19     35.09 o
  14   0   4     4044.70     4126.36     47.72 o
  16   0   4        4.53       48.18     29.90 o
  18   0   4       36.91       71.74     32.32 o
  20   0   4      494.07      409.08     34.32 o
  22   0   4        9.54       17.99     36.29 o
  24   0   4       23.70       18.70     32.27 o
  26   0   4        3.67        2.21     36.83 o
  28   0   4        2.66      -30.43     38.46 o
  30   0   4       25.08       31.56     37.48 o
 -37   1   4        1.21       22.02     30.46 o
 -35   1   4      147.35      118.07     25.05 o
 -33   1   4       25.40       35.66     24.68 o
 -31   1   4      540.19      570.31     26.90 o
 -29   1   4      154.69      159.57     25.25 o
 -27   1   4      108.42      123.73     22.11 o
 -25   1   4       49.45       43.55     24.18 o
 -23   1   4        0.69        9.80     23.34 o
 -21   1   4     1772.00     1742.64     30.43 o
 -19   1   4        7.20       13.06     24.15 o
 -17   1   4      995.89      962.57     26.45 o
 -15   1   4     1421.07     1474.37     30.63 o
 -13   1   4      265.90      279.23     29.17 o
 -11   1   4     1245.94     1229.46     31.40 o
  -9   1   4     3258.90     3359.13     67.70 o
  -7   1   4     1618.77     1584.50     35.68 o
  -5   1   4     4218.54     4356.99     45.55 o
  -3   1   4      744.33      728.90     34.81 o
  -1   1   4     1938.85     1956.16     34.74 o
   1   1   4      845.87      834.65     30.81 o
   3   1   4      182.18      189.18     23.97 o
   5   1   4       49.50       31.09     24.95 o
   7   1   4     4527.00     4446.16     34.93 o
   9   1   4      534.24      519.51     25.30 o
  11   1   4        5.06        8.44     24.07 o
  13   1   4       63.09       71.32     24.66 o
  15   1   4      163.19      175.04     22.97 o
  17   1   4       50.05       65.65     24.96 o
  19   1   4       96.51      106.05     23.79 o
  21   1   4        0.39       13.46     22.71 o
  23   1   4        0.16       15.80     26.17 o
  25   1   4       56.49       73.45     24.72 o
  27   1   4        0.10       43.92     26.87 o
  29   1   4        0.28       43.42     28.23 o
 -36   2   4        0.15        8.75     28.49 o
 -34   2   4       61.93       60.63     26.45 o
 -32   2   4       77.38       63.45     25.74 o
 -30   2   4       25.07       45.70     28.18 o
 -28   2   4       46.39       72.27     22.71 o
 -26   2   4      622.60      624.02     26.90 o
 -24   2   4      210.30      212.83     24.71 o
 -22   2   4        0.21       22.54     24.13 o
 -20   2   4      984.93      927.17     24.78 o
 -18   2   4      128.80      146.60     24.12 o
 -16   2   4       65.25       91.38     25.04 o
 -14   2   4      347.77      350.72     24.49 o
 -12   2   4      322.88      334.50     26.06 o
 -10   2   4     1815.06     1782.66     32.33 o
  -8   2   4       44.36       55.82     22.02 o
  -6   2   4     2938.66     3092.30     69.21 o
  -4   2   4     1341.57     1421.52     37.95 o
  -2   2   4      115.75      118.43     25.81 o
   0   2   4        0.54       32.66     23.01 o
   2   2   4        2.30        7.65     23.73 o
   4   2   4      431.40      389.94     29.07 o
   6   2   4      572.82      572.45     25.58 o
   8   2   4     1568.82     1525.46     30.13 o
  10   2   4       85.77      127.66     23.97 o
  12   2   4     1160.40     1125.46     26.03 o
  14   2   4       24.74       44.40     22.22 o
  16   2   4       39.70       62.42     21.48 o
  18   2   4      161.78      190.63     26.85 o
  20   2   4        0.13        6.86     25.63 o
  22   2   4       29.05       52.27     25.56 o
  24   2   4        3.13       -5.63     23.46 o
  26   2   4        0.25       40.66     28.36 o
  28   2   4        1.55       38.11     32.16 o
 -33   3   4        0.92       24.32     26.90 o
 -31   3   4       82.61      112.85     27.48 o
 -29   3   4       22.89       13.72     24.79 o
 -27   3   4       19.76       36.41     23.26 o
 -25   3   4        2.27       14.37     23.96 o
 -23   3   4      198.15      209.78     26.41 o
 -21   3   4      645.64      659.46     25.12 o
 -19   3   4      694.65      673.72     28.72 o
 -17   3   4      450.47      414.37     23.01 o
 -15   3   4      558.81      535.91     24.84 o
 -13   3   4       20.58       10.88     24.57 o
 -11   3   4        4.41       36.98     23.80 o
  -9   3   4       11.99       14.71     23.44 o
  -7   3   4      374.38      362.44     22.47 o
  -5   3   4      376.89      336.68     36.00 o
  -3   3   4      417.65      424.26     25.15 o
  -1   3   4       83.09      116.48     24.34 o
   1   3   4      216.38      237.50     23.91 o
   3   3   4        0.25       32.74     24.34 o
   5   3   4      872.63      837.10     27.36 o
   7   3   4        7.87        5.73     24.31 o
   9   3   4      130.00      125.39     25.35 o
  11   3   4      784.58      746.78     28.22 o
  13   3   4      431.60      424.07     25.95 o
  15   3   4        2.64       42.70     24.37 o
  17   3   4      180.76      178.00     25.09 o
  19   3   4        9.23        2.24     22.11 o
  21   3   4      138.14      141.36     24.18 o
  23   3   4        2.98       13.47     28.00 o
  25   3   4        6.86        5.66     25.13 o
 -30   4   4       40.96       42.80     27.14 o
 -28   4   4        5.87       29.28     26.97 o
 -26   4   4      186.74      196.24     27.87 o
 -24   4   4      168.37      181.87     29.80 o
 -22   4   4        6.92       11.28     27.86 o
 -20   4   4       76.20       89.08     27.34 o
 -18   4   4        2.97       41.99     27.73 o
 -16   4   4       67.76       79.79     21.66 o
 -14   4   4      131.77      142.25     22.84 o
 -12   4   4       76.78      110.79     26.08 o
 -10   4   4      101.46      115.31     22.37 o
  -8   4   4        0.69       11.55     27.81 o
  -6   4   4        0.17       22.91     20.46 o
  -4   4   4      384.49      407.65     25.93 o
  -2   4   4      602.31      558.28     24.48 o
   0   4   4      593.37      592.63     23.81 o
   2   4   4      280.76      305.07     24.97 o
   4   4   4      112.76      125.11     24.57 o
   6   4   4        0.16       30.65     23.35 o
   8   4   4       49.38       54.42     22.66 o
  10   4   4       36.26       35.40     26.11 o
  12   4   4        4.56       22.92     24.33 o
  14   4   4        4.04       53.26     26.95 o
  16   4   4       35.23        5.66     26.34 o
  18   4   4        4.37       22.64     26.14 o
  20   4   4       77.87       72.18     26.52 o
  22   4   4       11.82       49.04     30.34 o
 -23   5   4       17.37       67.68     27.78 o
 -21   5   4        2.40       -4.99     26.86 o
 -19   5   4        5.30       29.26     27.27 o
 -17   5   4       62.49       67.70     25.69 o
 -15   5   4        1.10      -32.15     23.93 o
 -13   5   4        0.34      -19.72     24.89 o
 -11   5   4        0.06      -10.89     24.35 o
  -9   5   4      143.45      147.57     24.44 o
  -7   5   4      263.53      236.00     24.64 o
  -5   5   4      440.89      443.68     26.27 o
  -3   5   4       51.10       71.71     25.77 o
  -1   5   4      318.43      309.63     24.88 o
   1   5   4       14.11       42.50     26.95 o
   3   5   4      170.36      193.52     25.88 o
   5   5   4       52.44       91.84     27.45 o
   7   5   4        1.51       17.60     27.62 o
   9   5   4       79.05      100.17     24.39 o
  11   5   4       18.61       59.70     30.31 o
  13   5   4       37.44       54.37     25.66 o
  15   5   4        2.36       21.47     25.63 o
  17   5   4       63.35       67.40     35.69 o
 -14   6   4        5.04       24.12     28.85 o
 -12   6   4      164.64      166.68     26.59 o
 -10   6   4        0.59        4.18     28.50 o
  -8   6   4        1.76       32.10     29.57 o
  -6   6   4        1.85      -11.78     28.00 o
  -4   6   4       13.08       25.20     31.41 o
  -2   6   4        5.22        7.19     31.66 o
   0   6   4       10.33       44.32     28.37 o
   2   6   4       13.85       27.90     30.15 o
   4   6   4        4.38       -0.21     26.13 o
   6   6   4        1.44       -2.40     30.92 o
 -37   1   5        5.44        0.26     28.36 o
 -35   1   5       59.51       52.42     26.13 o
 -33   1   5       54.97       26.62     26.08 o
 -31   1   5        2.96       49.37     27.87 o
 -29   1   5       61.32      114.71     25.94 o
 -27   1   5      632.56      631.12     26.65 o
 -25   1   5      805.49      798.69     30.42 o
 -23   1   5      122.56      109.92     23.98 o
 -21   1   5       94.45      116.27     24.20 o
 -19   1   5       34.90       41.44     25.06 o
 -17   1   5       21.43       60.03     26.06 o
 -15   1   5       67.85       66.36     26.88 o
 -13   1   5     2479.09     2549.71     37.95 o
 -11   1   5      443.84      466.46     31.28 o
  -9   1   5     1024.96     1045.56     33.29 o
  -7   1   5      360.07      384.49     30.39 o
  -5   1   5     1314.34     1358.27     31.29 o
  -3   1   5      667.54      698.76     30.04 o
  -1   1   5      221.06      240.42     27.48 o
   1   1   5       15.17       10.93     28.32 o
   3   1   5     3109.82     3112.87     67.36 o
   5   1   5      639.46      673.91     26.41 o
   7   1   5       62.10      115.66     25.16 o
   9   1   5        3.62       46.24     24.09 o
  11   1   5      209.86      229.10     24.11 o
  13   1   5      478.60      452.11     22.45 o
  15   1   5        2.39       -6.85     23.24 o
  17   1   5      285.84      283.85     22.93 o
  19   1   5       78.62      101.97     25.32 o
  21   1   5       13.65       36.56     22.27 o
  23   1   5       13.68       16.40     24.76 o
  25   1   5        0.04       14.47     26.36 o
  27   1   5        1.69       16.15     26.64 o
 -36   2   5        0.01       36.06     30.59 o
 -34   2   5        4.18       28.05     29.80 o
 -32   2   5        0.00      -11.30     28.20 o
 -30   2   5      128.84       99.66     26.34 o
 -28   2   5       54.10       45.29     23.78 o
 -26   2   5     1540.36     1586.02     29.06 o
 -24   2   5        4.53       29.46     24.83 o
 -22   2   5      262.68      264.70     25.52 o
 -20   2   5      146.87      193.66     23.40 o
 -18   2   5     1088.18     1070.78     29.07 o
 -16   2   5      417.33      419.28     26.23 o
 -14   2   5      324.32      318.83     27.74 o
 -12   2   5      146.68      143.13     25.69 o
 -10   2   5     1085.55     1107.51     27.83 o
  -8   2   5      715.60      767.41     26.58 o
  -6   2   5       15.78       55.13     27.22 o
  -4   2   5     2043.52     2071.02     48.56 o
  -2   2   5      219.07      226.90     25.54 o
   0   2   5      184.75      204.49     28.19 o
   2   2   5     1029.80     1015.98     25.48 o
   4   2   5      102.08      119.08     25.43 o
   6   2   5      533.82      525.98     23.61 o
   8   2   5        6.51       52.09     23.41 o
  10   2   5       33.06       67.62     24.09 o
  12   2   5     1158.93     1183.59     27.02 o
  14   2   5       18.54       64.70     22.87 o
  16   2   5      112.72      128.65     25.44 o
  18   2   5       21.02       60.25     21.92 o
  20   2   5       76.89       89.22     26.82 o
  22   2   5       18.99       33.96     25.83 o
  24   2   5        8.38       16.88     27.26 o
  26   2   5       32.65       56.54     29.82 o
 -33   3   5       16.55        5.66     30.39 o
 -31   3   5       23.44       15.56     28.89 o
 -29   3   5      212.26      212.67     25.67 o
 -27   3   5       32.39       80.53     27.76 o
 -25   3   5      142.94      183.44     23.26 o
 -23   3   5       18.44       69.49     24.56 o
 -21   3   5      267.95      275.31     27.80 o
 -19   3   5     2128.11     2108.82     41.22 o
 -17   3   5      238.99      228.00     25.59 o
 -15   3   5        0.06       35.60     24.47 o
 -13   3   5      363.47      357.88     23.56 o
 -11   3   5        9.47       20.81     22.77 o
  -9   3   5       43.48       66.56     25.90 o
  -7   3   5      193.18      186.05     25.06 o
  -5   3   5      112.47      133.14     26.84 o
  -3   3   5      277.55      309.50     25.20 o
  -1   3   5      783.85      790.50     25.60 o
   1   3   5      240.96      219.93     23.33 o
   3   3   5      255.15      276.53     23.39 o
   5   3   5      543.43      560.19     24.67 o
   7   3   5       54.85       75.54     24.47 o
   9   3   5       32.39       13.20     21.86 o
  11   3   5       11.32        7.14     24.07 o
  13   3   5       28.29       34.61     24.62 o
  15   3   5       79.11       81.24     24.90 o
  17   3   5        4.17       24.72     25.30 o
  19   3   5      153.53      144.75     24.23 o
  21   3   5        1.14       56.68     24.64 o
  23   3   5       19.56       52.45     27.77 o
 -30   4   5       51.38       98.32     30.66 o
 -28   4   5       40.17       75.38     29.54 o
 -26   4   5        1.31       51.66     25.26 o
 -24   4   5       31.15       44.59     28.08 o
 -22   4   5       87.40      116.71     25.86 o
 -20   4   5      432.90      384.62     29.72 o
 -18   4   5       58.38       52.49     24.15 o
 -16   4   5        6.52      -13.67     21.27 o
 -14   4   5      398.87      397.45     25.27 o
 -12   4   5      112.39      146.02     24.01 o
 -10   4   5        3.18       18.41     23.03 o
  -8   4   5        0.13        9.51     24.39 o
  -6   4   5       12.66       16.89     24.59 o
  -4   4   5       99.42      101.67     23.00 o
  -2   4   5       62.22       90.93     22.79 o
   0   4   5     1457.11     1376.65     26.53 o
   2   4   5      159.81      152.96     23.86 o
   4   4   5       27.91       18.87     25.75 o
   6   4   5       29.88       47.46     24.75 o
   8   4   5        6.22       26.42     24.72 o
  10   4   5       33.10       33.60     26.18 o
  12   4   5        8.36       40.79     28.35 o
  14   4   5       17.87       44.06     27.73 o
  16   4   5        0.36       24.78     25.19 o
  18   4   5       78.51       53.90     28.15 o
  20   4   5        0.15       12.93     26.85 o
 -23   5   5       54.38       95.68     29.01 o
 -21   5   5        3.21       49.20     29.23 o
 -19   5   5       19.49       43.90     28.82 o
 -17   5   5        5.58       12.74     25.26 o
 -15   5   5       16.98       21.33     27.80 o
 -13   5   5        4.47       39.75     27.42 o
 -11   5   5        6.80        2.17     23.18 o
  -9   5   5       28.22       32.02     23.20 o
  -7   5   5      260.46      248.33     28.92 o
  -5   5   5        1.24       15.53     23.99 o
  -3   5   5       10.55       -9.42     28.11 o
  -1   5   5       29.71       40.94     22.36 o
   1   5   5       27.55       39.34     27.15 o
   3   5   5       22.79       61.40     26.23 o
   5   5   5       46.38       60.12     25.25 o
   7   5   5      119.55      115.60     25.89 o
   9   5   5        1.22       23.56     28.68 o
  11   5   5        6.73       26.76     28.35 o
  13   5   5        0.88       -6.13     29.76 o
  15   5   5       34.83       43.50     29.25 o
 -12   6   5       10.94       18.64     32.85 o
 -10   6   5        0.02       32.36     27.49 o
  -8   6   5       32.04       45.68     25.04 o
  -6   6   5       19.05       18.21     24.89 o
  -4   6   5        0.04        8.32     25.82 o
  -2   6   5        2.53       20.84     25.02 o
   0   6   5        9.18       25.40     30.62 o
   2   6   5       18.68       34.99     32.51 o
 -38   0   6        1.27       19.56     40.79 o
 -36   0   6        4.09       12.08     38.02 o
 -34   0   6       52.63       91.55     41.27 o
 -32   0   6      332.80      344.74     40.68 o
 -30   0   6       31.79       63.96     34.94 o
 -28   0   6      416.40      380.13     32.27 o
 -26   0   6        3.84       64.78     34.53 o
 -24   0   6      290.89      339.82     34.20 o
 -22   0   6      226.16      274.64     34.48 o
 -20   0   6      446.92      474.36     43.97 o
 -18   0   6       23.11       29.11     32.91 o
 -16   0   6      304.97      317.41     36.65 o
 -14   0   6        9.25       23.76     36.83 o
 -12   0   6       30.18        4.85     37.24 o
 -10   0   6     9248.04     9632.12    188.49 o
  -8   0   6     8412.08     8501.93    119.73 o
  -6   0   6      221.25      220.71     43.00 o
  -4   0   6      281.07      247.18     40.70 o
  -2   0   6      627.74      651.36     43.44 o
   0   0   6      250.61      219.77     38.89 o
   2   0   6     2393.74     2436.73     54.00 o
   4   0   6     1093.59     1062.06     39.13 o
   6   0   6      724.50      757.87     39.93 o
   8   0   6     3249.77     3310.46     57.52 o
  10   0   6        2.34       31.97     40.70 o
  12   0   6      561.71      495.00     40.50 o
  14   0   6      364.56      346.07     38.82 o
  16   0   6       45.73       51.21     33.54 o
  18   0   6      391.28      443.72     48.99 o
  20   0   6        4.24       26.41     34.59 o
  22   0   6       12.63       42.66     39.20 o
  24   0   6       24.94      -15.93     37.67 o
  26   0   6        6.31       28.75     36.52 o
 -37   1   6        8.67       62.80     30.48 o
 -35   1   6       25.16       69.81     27.25 o
 -33   1   6        0.54       34.59     25.57 o
 -31   1   6      333.82      326.31     27.02 o
 -29   1   6       55.11       76.20     24.81 o
 -27   1   6      350.83      332.09     26.02 o
 -25   1   6      963.46      924.45     28.87 o
 -23   1   6       24.67       32.09     23.59 o
 -21   1   6      361.66      381.34     26.25 o
 -19   1   6      293.44      281.79     26.68 o
 -17   1   6      917.21      912.69     26.62 o
 -15   1   6       13.71       -5.10     25.68 o
 -13   1   6      287.75      263.04     31.11 o
 -11   1   6     3275.20     3352.07     70.52 o
  -9   1   6      593.99      616.63     31.86 o
  -7   1   6     1406.66     1404.36     31.20 o
  -5   1   6      456.36      464.51     29.89 o
  -3   1   6     2414.66     2518.02     38.03 o
  -1   1   6     1122.11     1128.90     30.00 o
   1   1   6      272.92      242.20     26.61 o
   3   1   6      255.91      282.78     28.09 o
   5   1   6      820.69      829.50     28.82 o
   7   1   6      463.13      501.30     27.65 o
   9   1   6      131.71      158.23     25.63 o
  11   1   6      166.98      185.87     23.40 o
  13   1   6      224.57      263.12     24.12 o
  15   1   6       33.94       70.38     24.35 o
  17   1   6       15.23       19.61     24.34 o
  19   1   6        1.23        7.81     26.21 o
  21   1   6        1.84       34.61     24.54 o
  23   1   6       28.75       41.73     25.19 o
  25   1   6        0.09       33.47     28.87 o
 -36   2   6       20.10       48.70     29.26 o
 -34   2   6       28.70       38.81     31.00 o
 -32   2   6        4.93       24.58     27.89 o
 -30   2   6        0.99       18.67     25.69 o
 -28   2   6      193.26      180.19     26.56 o
 -26   2   6       29.66       40.11     23.75 o
 -24   2   6      828.24      865.13     26.40 o
 -22   2   6      673.63      634.69     24.80 o
 -20   2   6      130.70      133.76     25.30 o
 -18   2   6      221.48      226.06     26.77 o
 -16   2   6      478.11      490.42     28.95 o
 -14   2   6      443.86      449.02     26.87 o
 -12   2   6       10.45       24.22     29.30 o
 -10   2   6      325.21      314.24     24.62 o
  -8   2   6        0.87       15.68     25.39 o
  -6   2   6      211.93      245.77     25.41 o
  -4   2   6       85.47       72.83     31.41 o
  -2   2   6      155.40      225.01     27.42 o
   0   2   6      950.50      914.48     27.19 o
   2   2   6        9.03       22.98     26.21 o
   4   2   6      225.28      241.84     25.04 o
   6   2   6       41.30       66.44     24.74 o
   8   2   6      149.87      163.85     25.10 o
  10   2   6      294.91      275.54     25.42 o
  12   2   6      132.07      142.77     26.90 o
  14   2   6      359.62      386.99     23.29 o
  16   2   6      197.23      200.99     23.56 o
  18   2   6       29.02       40.21     28.28 o
  20   2   6        0.14      -12.77     24.01 o
  22   2   6        0.00       25.12     27.14 o
  24   2   6        0.22       19.67     28.34 o
 -33   3   6       78.10      103.78     34.49 o
 -31   3   6       97.80      110.60     28.01 o
 -29   3   6       34.71       25.90     27.21 o
 -27   3   6       95.76       82.29     25.12 o
 -25   3   6       39.42       67.21     23.54 o
 -23   3   6      417.79      380.13     25.03 o
 -21   3   6       39.59       48.04     22.90 o
 -19   3   6      411.36      386.98     24.29 o
 -17   3   6     1802.78     1715.56     29.27 o
 -15   3   6      136.14      180.91     25.30 o
 -13   3   6      574.29      582.48     22.86 o
 -11   3   6      135.14      172.96     25.96 o
  -9   3   6      171.03      170.74     26.35 o
  -7   3   6       12.65       17.33     26.49 o
  -5   3   6      233.23      218.61     27.91 o
  -3   3   6       62.61       84.90     25.44 o
  -1   3   6       40.07       60.12     24.27 o
   1   3   6      412.95      391.28     23.58 o
   3   3   6       97.43      117.64     25.28 o
   5   3   6       35.31       48.03     23.04 o
   7   3   6       32.82       20.43     25.90 o
   9   3   6      543.76      474.61     27.99 o
  11   3   6      196.11      154.31     25.77 o
  13   3   6        9.93       29.39     28.85 o
  15   3   6      207.65      145.04     24.00 o
  17   3   6      175.19      132.79     26.34 o
  19   3   6        0.01       14.42     28.75 o
  21   3   6        8.46        9.45     30.33 o
 -30   4   6        1.36       23.42     27.21 o
 -28   4   6        1.43       21.71     27.87 o
 -26   4   6      106.31      161.21     28.79 o
 -24   4   6       23.40       26.26     23.62 o
 -22   4   6      165.22      170.15     26.07 o
 -20   4   6      220.89      237.64     26.73 o
 -18   4   6       27.33       21.11     24.92 o
 -16   4   6      373.64      375.89     25.80 o
 -14   4   6       37.05       54.27     26.15 o
 -12   4   6      363.12      354.68     25.25 o
 -10   4   6      290.48      296.14     28.81 o
  -8   4   6      211.09      225.15     24.30 o
  -6   4   6       40.87       77.64     26.75 o
  -4   4   6       72.89       85.74     25.83 o
  -2   4   6        3.13        6.98     24.53 o
   0   4   6      166.02      209.05     22.99 o
   2   4   6      406.46      374.58     23.53 o
   4   4   6       81.37      101.33     24.56 o
   6   4   6      131.19      147.95     28.19 o
   8   4   6       10.10        4.15     25.91 o
  10   4   6       21.68       31.52     24.39 o
  12   4   6        0.33        1.30     27.20 o
  14   4   6       24.18       19.33     26.48 o
  16   4   6        0.81       17.84     29.15 o
  18   4   6        6.21       13.63     27.41 o
 -23   5   6        9.04       59.57     29.87 o
 -21   5   6        0.05       -7.75     25.46 o
 -19   5   6        7.56       38.27     27.61 o
 -17   5   6        8.31       33.02     27.35 o
 -15   5   6       75.58       78.19     26.99 o
 -13   5   6       17.15       22.44     26.73 o
 -11   5   6       49.88       58.01     23.72 o
  -9   5   6        1.10        0.78     23.85 o
  -7   5   6       36.42       88.87     25.85 o
  -5   5   6      242.04      259.62     27.15 o
  -3   5   6      146.74      135.56     26.32 o
  -1   5   6       60.70       73.84     25.47 o
   1   5   6       11.17        7.34     26.34 o
   3   5   6       67.48       73.01     25.19 o
   5   5   6       52.82       64.06     27.19 o
   7   5   6       23.81       75.22     24.90 o
   9   5   6       12.64       55.05     29.48 o
  11   5   6       21.92       27.32     28.67 o
  -8   6   6       21.33       54.12     30.99 o
  -6   6   6       18.81       76.89     31.17 o
  -4   6   6        0.58      -13.06     30.76 o
 -37   1   7        1.42       49.56     30.44 o
 -35   1   7        0.19        5.62     27.84 o
 -33   1   7        5.00       45.87     25.65 o
 -31   1   7      270.93      255.60     27.95 o
 -29   1   7        6.66       18.47     27.62 o
 -27   1   7      128.83      140.03     24.03 o
 -25   1   7      150.89      162.27     26.09 o
 -23   1   7     1838.16     1757.36     32.88 o
 -21   1   7      159.52      170.40     27.26 o
 -19   1   7      176.05      148.21     25.36 o
 -17   1   7       54.79       36.65     29.09 o
 -15   1   7      837.63      847.14     33.23 o
 -13   1   7        5.53       14.07     26.12 o
 -11   1   7      469.57      534.57     31.80 o
  -9   1   7      103.85      110.69     28.29 o
  -7   1   7        8.88        9.39     24.68 o
  -5   1   7      536.20      525.46     29.98 o
  -3   1   7       11.32       45.84     29.44 o
  -1   1   7      230.48      250.33     30.78 o
   1   1   7       84.19      114.96     32.62 o
   3   1   7      361.97      366.07     28.88 o
   5   1   7       13.94       43.15     30.22 o
   7   1   7       25.91       28.02     26.74 o
   9   1   7      299.28      336.14     24.13 o
  11   1   7       25.79       13.83     23.75 o
  13   1   7      212.23      232.75     22.69 o
  15   1   7       42.31       52.07     24.54 o
  17   1   7       17.91       42.40     25.20 o
  19   1   7       25.02       51.30     23.38 o
  21   1   7       51.76       62.63     28.44 o
  23   1   7       37.54       22.55     26.18 o
 -36   2   7       16.27       43.27     30.22 o
 -34   2   7        0.33        5.89     30.29 o
 -32   2   7        7.51       26.65     26.36 o
 -30   2   7        1.11        5.37     26.02 o
 -28   2   7      128.96      140.58     25.50 o
 -26   2   7       88.07      103.17     25.43 o
 -24   2   7        8.18       33.00     26.63 o
 -22   2   7     2752.56     2800.06     49.96 o
 -20   2   7      143.74      157.28     29.47 o
 -18   2   7        4.27      -10.66     27.12 o
 -16   2   7      412.16      420.14     26.45 o
 -14   2   7      637.72      588.68     26.57 o
 -12   2   7       55.73       54.00     24.87 o
 -10   2   7      102.10       93.60     24.80 o
  -8   2   7      306.18      348.24     26.95 o
  -6   2   7     1000.87     1016.35     31.07 o
  -4   2   7      117.98      120.33     26.37 o
  -2   2   7       97.76      133.27     26.51 o
   0   2   7      245.21      238.35     26.91 o
   2   2   7        7.20        8.58     28.94 o
   4   2   7      107.05      131.43     25.46 o
   6   2   7      385.99      396.48     25.93 o
   8   2   7       23.51       34.26     24.52 o
  10   2   7       32.83       74.57     24.94 o
  12   2   7        1.05       25.27     22.03 o
  14   2   7       55.29       71.89     25.11 o
  16   2   7       54.30       64.88     26.97 o
  18   2   7        0.18      -11.80     28.95 o
  20   2   7       54.68       71.12     30.29 o
  22   2   7       27.76       22.43     29.26 o
 -33   3   7        1.42       10.75     29.44 o
 -31   3   7        1.64        5.58     28.70 o
 -29   3   7       84.69       76.93     26.92 o
 -27   3   7       41.11       23.53     27.18 o
 -25   3   7      279.33      288.89     27.90 o
 -23   3   7       49.23       14.16     27.99 o
 -21   3   7      298.58      282.50     25.96 o
 -19   3   7       12.44      -27.66     26.14 o
 -17   3   7      207.10      216.43     24.83 o
 -15   3   7     1560.14     1520.65     32.83 o
 -13   3   7       89.57      101.56     25.11 o
 -11   3   7       89.35      128.62     25.14 o
  -9   3   7       33.37       69.74     25.02 o
  -7   3   7       66.15       98.35     28.57 o
  -5   3   7       58.31       74.78     24.09 o
  -3   3   7      134.62      143.92     30.02 o
  -1   3   7       92.51      115.89     25.47 o
   1   3   7        0.03      -13.02     23.76 o
   3   3   7      384.04      388.57     24.42 o
   5   3   7       51.80       91.45     23.47 o
   7   3   7      214.52      190.60     24.09 o
   9   3   7       88.61      120.22     23.10 o
  11   3   7       14.34       53.60     24.87 o
  13   3   7       13.62       48.75     25.29 o
  15   3   7       21.17       21.37     26.54 o
  17   3   7        1.51       35.12     31.00 o
  19   3   7        3.92        7.44     29.42 o
 -28   4   7       34.54       96.31     33.99 o
 -26   4   7        0.21       32.99     26.55 o
 -24   4   7        0.29       35.69     26.65 o
 -22   4   7        2.34       29.82     24.87 o
 -20   4   7       54.41      105.17     26.39 o
 -18   4   7       23.29       42.73     27.21 o
 -16   4   7      385.59      381.93     22.88 o
 -14   4   7        7.74        5.85     24.08 o
 -12   4   7       57.47       89.47     24.28 o
 -10   4   7      236.96      189.24     28.43 o
  -8   4   7       58.49       85.05     24.91 o
  -6   4   7       21.42       43.87     25.97 o
  -4   4   7        5.36       46.18     24.57 o
  -2   4   7        0.04        9.43     25.98 o
   0   4   7       38.84       40.07     23.35 o
   2   4   7        9.73       55.25     23.33 o
   4   4   7      391.26      342.20     26.07 o
   6   4   7        2.48       23.15     27.33 o
   8   4   7       50.18       54.17     24.08 o
  10   4   7       22.33       57.77     26.33 o
  12   4   7        0.49       18.58     28.90 o
  14   4   7       13.69       58.74     27.94 o
  16   4   7        9.50       35.39     30.98 o
 -21   5   7        0.12       18.92     27.45 o
 -19   5   7       35.84       48.84     28.66 o
 -17   5   7        0.02       29.01     27.15 o
 -15   5   7        5.43       38.62     31.13 o
 -13   5   7        8.85       47.37     28.45 o
 -11   5   7       74.49       84.81     27.33 o
  -9   5   7        3.65       76.98     30.05 o
  -7   5   7        3.59       32.96     26.45 o
  -5   5   7        1.54       16.52     27.87 o
  -3   5   7       83.50       92.94     25.63 o
  -1   5   7       18.58       43.66     25.71 o
   1   5   7       14.10       12.29     25.57 o
   3   5   7       49.12       29.63     27.17 o
   5   5   7        0.13      -24.51     26.13 o
   7   5   7        0.06       27.29     26.82 o
   9   5   7       16.54       24.79     29.27 o
 -36   0   8       13.84       24.39     46.70 o
 -34   0   8       15.87       36.11     34.16 o
 -32   0   8        9.15       20.51     37.10 o
 -30   0   8       84.76       96.37     37.65 o
 -28   0   8      741.06      657.19     41.61 o
 -26   0   8      392.30      322.90     38.64 o
 -24   0   8       55.29       57.65     35.72 o
 -22   0   8       12.48       -9.02     42.07 o
 -20   0   8      108.47      145.56     35.70 o
 -18   0   8      213.02      192.28     35.71 o
 -16   0   8      183.70      157.95     37.23 o
 -14   0   8     1293.43     1237.12     46.44 o
 -12   0   8      171.83      187.96     41.56 o
 -10   0   8      728.47      729.18     41.91 o
  -8   0   8       98.03       79.74     37.46 o
  -6   0   8     1156.50     1166.19     46.36 o
  -4   0   8     2215.07     2142.11     50.44 o
  -2   0   8       33.05       52.24     36.00 o
   0   0   8        6.50        5.23     43.53 o
   2   0   8      152.62      121.72     32.43 o
   4   0   8        1.49        2.52     44.88 o
   6   0   8      999.29      973.02     41.56 o
   8   0   8        2.61       44.98     37.82 o
  10   0   8       30.23       83.90     41.24 o
  12   0   8      330.83      288.35     37.54 o
  14   0   8       97.64      138.99     35.11 o
  16   0   8      216.00      201.75     40.72 o
  18   0   8      169.86      189.56     41.92 o
  20   0   8       19.90       11.16     42.43 o
  22   0   8        1.91       -3.47     46.07 o
 -37   1   8       20.16       41.80     30.94 o
 -35   1   8        0.00       12.73     30.34 o
 -33   1   8       12.23       37.15     31.25 o
 -31   1   8      133.21      156.88     28.76 o
 -29   1   8       13.37       41.01     27.89 o
 -27   1   8      426.98      399.17     33.43 o
 -25   1   8      106.52      152.20     25.74 o
 -23   1   8       18.72       37.10     29.17 o
 -21   1   8     2210.67     2176.93     32.91 o
 -19   1   8        1.65       31.69     28.21 o
 -17   1   8     1286.87     1276.60     30.99 o
 -15   1   8      395.67      377.58     28.24 o
 -13   1   8      466.60      468.19     32.35 o
 -11   1   8      356.79      350.21     28.99 o
  -9   1   8      255.88      268.66     26.66 o
  -7   1   8     1168.87     1177.46     30.25 o
  -5   1   8      347.78      374.59     32.79 o
  -3   1   8      110.47      147.82     28.25 o
  -1   1   8        2.50        2.49     32.09 o
   1   1   8      486.38      526.35     33.76 o
   3   1   8       34.07       35.81     29.33 o
   5   1   8        2.51        9.59     27.38 o
   7   1   8        0.50       -1.09     28.30 o
   9   1   8      329.39      317.01     23.79 o
  11   1   8      178.54      189.87     26.20 o
  13   1   8       65.00       82.17     25.53 o
  15   1   8        5.25       19.46     29.19 o
  17   1   8       87.50      106.56     28.91 o
  19   1   8       28.72       79.35     28.63 o
  21   1   8        0.81       14.33     30.61 o
 -34   2   8       28.25       28.81     26.48 o
 -32   2   8        0.00       -4.15     26.91 o
 -30   2   8        7.55       -4.89     26.70 o
 -28   2   8       76.90      147.54     30.63 o
 -26   2   8      486.44      498.91     28.89 o
 -24   2   8      118.63      123.34     27.61 o
 -22   2   8      123.83      131.43     27.92 o
 -20   2   8     2308.24     2324.90     34.38 o
 -18   2   8      599.20      647.77     26.72 o
 -16   2   8      515.06      497.08     28.05 o
 -14   2   8      574.29      604.07     30.06 o
 -12   2   8      120.97      130.13     26.77 o
 -10   2   8      368.93      368.72     27.49 o
  -8   2   8       12.16       24.38     24.04 o
  -6   2   8      382.07      414.41     27.11 o
  -4   2   8        0.03       34.85     27.06 o
  -2   2   8        1.94       17.99     28.32 o
   0   2   8        1.13       33.61     28.22 o
   2   2   8       24.05       41.20     24.90 o
   4   2   8      240.28      300.96     28.54 o
   6   2   8        6.23       29.48     28.76 o
   8   2   8      192.54      224.13     27.88 o
  10   2   8      123.29      125.39     29.64 o
  12   2   8       86.87       81.11     27.47 o
  14   2   8      136.53      122.50     30.18 o
  16   2   8        0.09       38.13     28.83 o
  18   2   8       58.19       73.77     28.50 o
  20   2   8       42.29       48.12     31.00 o
 -33   3   8       41.70       63.15     33.67 o
 -31   3   8       98.52      124.04     28.76 o
 -29   3   8       14.38       26.03     32.42 o
 -27   3   8      113.24      126.02     26.20 o
 -25   3   8       38.70       63.11     25.76 o
 -23   3   8        6.12       60.47     33.28 o
 -21   3   8       30.19       69.46     29.61 o
 -19   3   8      335.74      314.96     28.14 o
 -17   3   8      447.04      456.96     30.66 o
 -15   3   8      610.47      593.41     27.85 o
 -13   3   8      661.07      649.60     30.36 o
 -11   3   8       19.47       35.10     23.70 o
  -9   3   8      330.33      336.64     25.32 o
  -7   3   8       75.69      114.32     27.50 o
  -5   3   8      168.18      140.96     24.94 o
  -3   3   8       13.41       26.52     26.31 o
  -1   3   8      218.34      198.59     24.86 o
   1   3   8        1.60       13.92     26.93 o
   3   3   8        3.19       30.59     27.34 o
   5   3   8      102.93      106.76     27.69 o
   7   3   8       55.29       50.37     25.94 o
   9   3   8       45.62       37.43     26.07 o
  11   3   8        0.51       38.43     25.38 o
  13   3   8       41.81       48.63     28.54 o
  15   3   8       33.64       45.96     29.59 o
  17   3   8        4.69       28.68     30.23 o
 -28   4   8        0.28        3.23     28.24 o
 -26   4   8       13.74       37.80     31.35 o
 -24   4   8       19.20       50.25     29.43 o
 -22   4   8       89.67      127.71     24.74 o
 -20   4   8       34.13       70.71     29.29 o
 -18   4   8       73.98       51.44     25.89 o
 -16   4   8      290.22      265.86     30.56 o
 -14   4   8       43.33       32.18     24.77 o
 -12   4   8      348.21      398.75     30.17 o
 -10   4   8       92.58       83.00     25.20 o
  -8   4   8      107.73      142.57     27.28 o
  -6   4   8       33.98       28.92     26.77 o
  -4   4   8      144.69      131.64     26.48 o
  -2   4   8       33.17       38.77     25.72 o
   0   4   8        0.00      -25.59     28.14 o
   2   4   8       10.07       20.24     25.86 o
   4   4   8      116.08      121.21     27.49 o
   6   4   8       20.68       27.96     27.41 o
   8   4   8        0.00       15.45     25.81 o
  10   4   8       20.25        6.85     30.15 o
  12   4   8        7.19       36.12     28.94 o
 -21   5   8        0.58       -2.04     29.10 o
 -19   5   8       21.62       21.03     31.39 o
 -17   5   8       45.23       68.22     29.42 o
 -15   5   8        6.61       34.03     32.63 o
 -13   5   8        8.40       33.21     27.58 o
 -11   5   8       82.21       86.52     29.64 o
  -9   5   8        4.90       10.09     29.35 o
  -7   5   8       77.32       91.07     29.15 o
  -5   5   8        0.21      -12.28     26.34 o
  -3   5   8       55.32       76.45     26.47 o
  -1   5   8      134.62      133.01     31.49 o
   1   5   8       41.01       58.31     31.13 o
   3   5   8        0.08       18.89     27.28 o
   5   5   8        0.84       29.83     29.77 o
 -35   1   9        8.49       20.66     34.05 o
 -33   1   9        0.01        8.80     30.26 o
 -31   1   9       15.79       44.98     29.84 o
 -29   1   9       12.72        3.72     31.10 o
 -27   1   9       86.14       94.45     32.15 o
 -25   1   9      172.23      120.86     25.89 o
 -23   1   9      329.07      318.36     32.70 o
 -21   1   9      156.63      199.78     31.47 o
 -19   1   9     1962.66     1929.71     35.43 o
 -17   1   9        7.95        1.08     31.28 o
 -15   1   9      416.62      422.08     32.87 o
 -13   1   9        2.85       15.92     28.30 o
 -11   1   9      826.60      829.76     31.73 o
  -9   1   9      865.15      845.87     31.80 o
  -7   1   9      101.24      142.78     27.36 o
  -5   1   9        0.09       35.53     29.09 o
  -3   1   9        7.06       29.84     29.45 o
  -1   1   9       59.65       54.73     33.11 o
   1   1   9        5.35       23.54     29.01 o
   3   1   9        3.84       22.63     27.67 o
   5   1   9        5.69       38.20     25.06 o
   7   1   9       48.87       52.98     26.91 o
   9   1   9        0.02       -3.84     32.01 o
  11   1   9       87.78       92.27     29.91 o
  13   1   9       17.29       20.74     29.53 o
  15   1   9        1.03       -6.16     27.40 o
  17   1   9      137.39      131.45     29.95 o
  19   1   9        0.20        2.31     31.12 o
 -34   2   9        4.59        0.98     37.09 o
 -32   2   9        4.38       30.80     30.62 o
 -30   2   9       13.23       46.58     31.65 o
 -28   2   9       64.38       54.14     26.76 o
 -26   2   9        5.20       40.83     30.83 o
 -24   2   9       43.31       87.10     30.17 o
 -22   2   9       18.14        9.03     29.64 o
 -20   2   9        6.44       29.78     26.48 o
 -18   2   9      829.48      853.19     30.13 o
 -16   2   9      308.92      312.88     27.73 o
 -14   2   9       80.85       97.32     26.55 o
 -12   2   9     1022.27      984.18     30.80 o
 -10   2   9      353.14      383.81     28.45 o
  -8   2   9      107.81      109.02     26.96 o
  -6   2   9        0.21       27.17     27.00 o
  -4   2   9       43.94       61.70     30.99 o
  -2   2   9      120.22      141.61     30.21 o
   0   2   9        1.49      -12.21     25.45 o
   2   2   9       15.05       34.25     30.82 o
   4   2   9        5.17       25.01     30.91 o
   6   2   9       22.86       10.97     26.96 o
   8   2   9        2.10       12.19     27.63 o
  10   2   9       42.33       57.21     29.00 o
  12   2   9        7.18       36.38     30.46 o
  14   2   9        8.45       24.23     33.82 o
  16   2   9        0.42       -3.68     32.43 o
  18   2   9        1.39       31.45     30.92 o
 -31   3   9       47.09       26.56     30.30 o
 -29   3   9        3.34        2.75     32.99 o
 -27   3   9        6.68       34.72     30.21 o
 -25   3   9       24.22       62.47     30.97 o
 -23   3   9        3.47       34.69     27.30 o
 -21   3   9       15.75       23.30     30.52 o
 -19   3   9       44.81       42.73     25.51 o
 -17   3   9      356.32      370.44     32.80 o
 -15   3   9      333.96      369.38     30.04 o
 -13   3   9      121.95      132.30     27.91 o
 -11   3   9      480.31      456.11     28.67 o
  -9   3   9       48.82       31.39     30.70 o
  -7   3   9       73.58       56.93     27.58 o
  -5   3   9       19.82       36.50     29.01 o
  -3   3   9       38.50       34.53     26.66 o
  -1   3   9       17.19       25.71     25.80 o
   1   3   9      138.54      161.11     29.59 o
   3   3   9        6.60       46.48     29.81 o
   5   3   9        1.00        1.63     27.82 o
   7   3   9       16.37       32.89     28.58 o
   9   3   9        2.99       28.58     31.47 o
  11   3   9       54.16       26.03     29.84 o
  13   3   9        0.24       11.75     27.88 o
  15   3   9        0.02       13.57     31.31 o
 -26   4   9        9.24        7.85     30.28 o
 -24   4   9       13.94       63.78     31.55 o
 -22   4   9       17.28       44.91     32.22 o
 -20   4   9       68.07       82.05     26.82 o
 -18   4   9       58.30       74.93     32.13 o
 -16   4   9        2.21       14.61     29.34 o
 -14   4   9      132.86       82.84     26.45 o
 -12   4   9       15.90        0.42     31.43 o
 -10   4   9        0.03       16.96     25.26 o
  -8   4   9       60.55      105.86     29.92 o
  -6   4   9       35.69       44.17     25.85 o
  -4   4   9        2.97        6.93     27.50 o
  -2   4   9       37.84       26.63     25.11 o
   0   4   9        3.28       16.09     26.97 o
   2   4   9        0.15       11.93     25.85 o
   4   4   9       15.50       15.42     25.37 o
   6   4   9        2.38       50.10     30.53 o
   8   4   9       31.57       22.78     30.36 o
  10   4   9        0.00       19.60     32.71 o
 -17   5   9        2.00       49.45     30.25 o
 -15   5   9        0.10       25.48     30.36 o
 -13   5   9        2.05       14.68     28.32 o
 -11   5   9        5.83       25.11     27.11 o
  -9   5   9       16.96       34.97     29.96 o
  -7   5   9       53.75       68.78     34.80 o
  -5   5   9       50.89       37.58     28.65 o
  -3   5   9        3.22       43.27     28.48 o
  -1   5   9        1.36       45.57     31.59 o
   1   5   9        0.00       -6.98     29.50 o
 -36   0  10        3.73       25.65     43.41 o
 -34   0  10      104.37      130.64     49.58 o
 -32   0  10        1.07       -4.08     36.27 o
 -30   0  10       43.39      122.09     46.93 o
 -28   0  10        7.82        6.05     40.32 o
 -26   0  10       15.24       33.22     46.05 o
 -24   0  10      668.55      648.21     44.02 o
 -22   0  10      300.97      241.24     42.26 o
 -20   0  10      445.99      415.20     44.13 o
 -18   0  10      535.81      491.77     46.40 o
 -16   0  10       73.75       68.53     42.45 o
 -14   0  10     1597.22     1537.22     48.94 o
 -12   0  10     1939.03     1924.62     50.46 o
 -10   0  10       93.62       86.92     43.94 o
  -8   0  10       72.73       87.30     44.01 o
  -6   0  10      995.28     1028.22     47.18 o
  -4   0  10       35.34       25.94     44.67 o
  -2   0  10      131.37      129.22     41.17 o
   0   0  10      408.20      404.54     59.55 o
   2   0  10        1.69       30.47     44.49 o
   4   0  10        1.11      -25.27     38.43 o
   6   0  10        9.74       -5.09     63.89 o
   8   0  10        0.67       52.57     53.52 o
  10   0  10       62.85       91.41     40.39 o
  12   0  10       47.56       75.39     48.42 o
  14   0  10        1.57       26.22     41.78 o
  16   0  10        0.47       23.40     53.65 o
  18   0  10       38.14       44.05     49.61 o
 -35   1  10        4.44       46.35     35.85 o
 -33   1  10       18.20       57.22     35.82 o
 -31   1  10       10.21       21.84     29.74 o
 -29   1  10       42.75       52.81     31.75 o
 -27   1  10      230.27      225.81     30.90 o
 -25   1  10       64.83       32.96     34.18 o
 -23   1  10      368.84      317.36     29.00 o
 -21   1  10      159.87      147.71     31.12 o
 -19   1  10      248.49      311.08     32.77 o
 -17   1  10     1599.39     1596.56     39.42 o
 -15   1  10        0.33       28.14     29.13 o
 -13   1  10      290.91      297.37     31.35 o
 -11   1  10       52.71       50.74     29.57 o
  -9   1  10      248.88      249.62     30.23 o
  -7   1  10      863.06      921.93     34.85 o
  -5   1  10      100.68      112.97     33.20 o
  -3   1  10      284.11      278.39     31.97 o
  -1   1  10       65.04       48.18     30.89 o
   1   1  10        1.40       15.85     29.49 o
   3   1  10        0.61        8.92     27.04 o
   5   1  10       37.65       40.53     30.17 o
   7   1  10        0.03       13.92     30.01 o
   9   1  10        2.93       14.93     33.92 o
  11   1  10        3.64       29.01     34.45 o
  13   1  10       49.59       63.27     32.26 o
  15   1  10       24.13       16.66     32.30 o
  17   1  10        9.33       23.72     38.01 o
 -34   2  10       28.71       56.74     37.12 o
 -32   2  10        0.17       17.68     35.32 o
 -30   2  10        8.54       30.05     35.70 o
 -28   2  10        5.81       25.73     31.55 o
 -26   2  10        6.29       24.29     25.35 o
 -24   2  10      103.48      102.97     28.50 o
 -22   2  10      511.21      453.03     28.52 o
 -20   2  10        0.19       29.63     25.91 o
 -18   2  10      120.64      148.05     31.60 o
 -16   2  10      763.95      798.52     33.69 o
 -14   2  10      615.98      609.77     29.71 o
 -12   2  10      237.75      195.96     28.40 o
 -10   2  10       35.65       58.47     30.05 o
  -8   2  10      133.81      116.15     31.75 o
  -6   2  10        1.48       38.72     30.47 o
  -4   2  10      119.15      117.69     29.57 o
  -2   2  10       73.15       54.80     29.69 o
   0   2  10       43.04       61.60     31.48 o
   2   2  10        2.37       25.56     26.89 o
   4   2  10        5.71       51.73     27.78 o
   6   2  10        2.01       21.13     28.24 o
   8   2  10       30.47       86.54     33.30 o
  10   2  10        0.02       27.35     31.79 o
  12   2  10       22.63       25.45     35.42 o
  14   2  10       28.33       47.45     29.62 o
 -31   3  10      195.77      233.16     30.04 o
 -29   3  10       18.50       76.80     36.69 o
 -27   3  10       82.50      105.18     30.36 o
 -25   3  10        6.97       56.23     34.79 o
 -23   3  10        4.57       35.61     28.69 o
 -21   3  10        2.68       16.72     26.36 o
 -19   3  10       21.92       36.63     32.62 o
 -17   3  10      291.97      288.16     31.36 o
 -15   3  10       19.58       15.72     30.70 o
 -13   3  10      249.52      228.10     29.11 o
 -11   3  10      373.77      385.17     32.79 o
  -9   3  10       23.15       34.05     27.03 o
  -7   3  10        4.93       -2.50     24.02 o
  -5   3  10      154.50      172.02     29.30 o
  -3   3  10      151.52      129.38     29.91 o
  -1   3  10       16.18       36.42     27.89 o
   1   3  10        1.15       38.90     25.32 o
   3   3  10       50.77       45.36     30.66 o
   5   3  10        0.31       15.08     31.24 o
   7   3  10       12.04       46.78     31.92 o
   9   3  10        7.13       27.89     28.11 o
  11   3  10        6.87       58.73     34.15 o
 -24   4  10        1.02       49.87     29.88 o
 -22   4  10       50.87       91.00     33.88 o
 -20   4  10       17.92       52.43     29.54 o
 -18   4  10       26.24       78.84     30.13 o
 -16   4  10       29.22       54.19     29.00 o
 -14   4  10       22.45       27.45     32.46 o
 -12   4  10      301.84      289.84     26.67 o
 -10   4  10       21.09       32.66     28.00 o
  -8   4  10      124.23      129.63     27.48 o
  -6   4  10       26.46       50.77     29.61 o
  -4   4  10        0.96       14.33     29.46 o
  -2   4  10        5.41       15.52     28.03 o
   0   4  10        7.15        6.39     29.55 o
   2   4  10       77.95       66.02     35.05 o
   4   4  10        8.51      -12.99     33.46 o
   6   4  10        0.14       41.40     34.83 o
 -11   5  10        4.26       61.78     33.52 o
  -9   5  10        0.15       21.86     29.54 o
  -7   5  10        4.02       25.54     29.84 o
 -33   1  11        0.00       16.64     33.76 o
 -31   1  11        0.37       25.02     31.35 o
 -29   1  11        3.90        5.48     32.13 o
 -27   1  11        9.27       14.09     27.22 o
 -25   1  11       23.27       25.67     31.86 o
 -23   1  11        0.64       -0.71     26.83 o
 -21   1  11       12.52       34.47     29.26 o
 -19   1  11      160.69      168.54     30.93 o
 -17   1  11      665.01      698.73     35.61 o
 -15   1  11      207.24      186.12     32.16 o
 -13   1  11      151.28      178.09     31.22 o
 -11   1  11      884.05      860.71     32.50 o
  -9   1  11      148.67      159.98     35.33 o
  -7   1  11       12.97       13.05     31.87 o
  -5   1  11      529.47      523.07     34.03 o
  -3   1  11       48.11       91.01     31.05 o
  -1   1  11       35.39       49.66     30.13 o
   1   1  11        0.14       17.12     32.46 o
   3   1  11       11.34       -8.89     27.83 o
   5   1  11        3.27       19.53     29.83 o
   7   1  11        0.24       11.30     31.53 o
   9   1  11        3.50        3.77     30.71 o
  11   1  11        0.51      -16.36     33.38 o
  13   1  11        0.15       12.47     32.70 o
 -32   2  11        0.43       64.96     34.60 o
 -30   2  11        0.02        5.05     31.37 o
 -28   2  11       16.68       82.53     31.50 o
 -26   2  11        6.83       16.76     29.27 o
 -24   2  11       12.90       25.84     28.08 o
 -22   2  11       11.48       17.30     30.50 o
 -20   2  11       73.79       73.39     33.07 o
 -18   2  11       74.92       75.47     30.14 o
 -16   2  11        0.02       12.01     28.90 o
 -14   2  11       27.24       28.23     27.58 o
 -12   2  11       94.39      134.77     29.01 o
 -10   2  11       14.87       15.72     31.03 o
  -8   2  11      500.33      492.91     31.54 o
  -6   2  11      245.47      287.22     31.14 o
  -4   2  11        3.33        8.32     29.38 o
  -2   2  11        1.09      -13.59     30.26 o
   0   2  11        1.38        8.29     29.18 o
   2   2  11        3.27       15.77     28.31 o
   4   2  11        0.25        0.71     28.34 o
   6   2  11        5.62       28.29     29.13 o
   8   2  11        3.52       25.84     34.82 o
  10   2  11        1.90       22.70     31.46 o
  12   2  11        0.14       17.32     30.74 o
 -29   3  11        2.29       19.16     34.16 o
 -27   3  11        4.49       27.43     30.00 o
 -25   3  11       12.49       35.48     30.43 o
 -23   3  11       11.02       41.62     32.18 o
 -21   3  11       18.92       32.99     26.83 o
 -19   3  11        4.79       39.15     29.09 o
 -17   3  11       24.58       30.81     31.41 o
 -15   3  11       56.11       70.51     32.19 o
 -13   3  11      196.24      239.58     29.96 o
 -11   3  11      399.79      396.90     32.17 o
  -9   3  11       10.15       53.73     32.02 o
  -7   3  11      177.87      159.32     29.71 o
  -5   3  11       14.31       24.21     29.11 o
  -3   3  11       30.34       20.19     33.51 o
  -1   3  11        0.76       52.21     31.14 o
   1   3  11        0.66        9.59     30.81 o
   3   3  11        0.62       10.86     26.90 o
   5   3  11       31.83       55.99     31.77 o
   7   3  11        4.70       25.94     31.63 o
   9   3  11        8.57       28.30     36.17 o
 -22   4  11        1.10       15.27     30.88 o
 -20   4  11        0.02       -4.06     34.62 o
 -18   4  11        5.72       45.49     33.88 o
 -16   4  11       73.03       56.30     33.43 o
 -14   4  11      141.88      119.89     29.91 o
 -12   4  11       66.34      116.62     32.32 o
 -10   4  11       28.60       57.78     31.77 o
  -8   4  11        5.43       13.37     28.75 o
  -6   4  11        4.13       19.04     32.45 o
  -4   4  11        2.03       16.29     31.96 o
  -2   4  11       17.76       24.18     31.21 o
   0   4  11        2.00       19.69     29.79 o
   2   4  11        9.13       -0.11     31.52 o
 -34   0  12        8.60       95.28     52.78 o
 -32   0  12       29.12       38.50     51.90 o
 -30   0  12       96.88       89.91     49.77 o
 -28   0  12       11.06        6.77     48.78 o
 -26   0  12       23.96       78.86     58.49 o
 -24   0  12       10.46       26.57     55.19 o
 -22   0  12      101.59       59.03     61.75 o
 -20   0  12      457.11      424.31     55.47 o
 -18   0  12       12.51       21.03     45.88 o
 -16   0  12      417.53      392.31     45.77 o
 -14   0  12      439.37      408.40     45.54 o
 -12   0  12      122.48      147.39     46.02 o
 -10   0  12      542.69      547.86     51.54 o
  -8   0  12      743.96      717.73     49.64 o
  -6   0  12      325.55      367.88     57.33 o
  -4   0  12        5.83       36.36     60.10 o
  -2   0  12      149.92      120.99     56.36 o
   0   0  12      105.34      124.92     58.64 o
   2   0  12        8.94      -28.88     46.09 o
   4   0  12      111.31      126.35     60.44 o
   6   0  12        4.63      -42.68     48.90 o
   8   0  12        0.78       18.70     59.91 o
  10   0  12        1.80       12.21     53.09 o
 -33   1  12       36.92       64.74     33.85 o
 -31   1  12       19.67       42.88     34.77 o
 -29   1  12       10.38       29.28     35.90 o
 -27   1  12       11.90       24.05     36.55 o
 -25   1  12       72.26       93.09     36.01 o
 -23   1  12       69.88       55.90     31.28 o
 -21   1  12        5.51       16.80     33.56 o
 -19   1  12      154.75      176.88     33.44 o
 -17   1  12      218.21      216.52     31.11 o
 -15   1  12       19.35       36.33     32.69 o
 -13   1  12      512.73      493.39     33.08 o
 -11   1  12        0.44       28.72     31.65 o
  -9   1  12       21.58       23.29     31.94 o
  -7   1  12        6.06       14.78     29.83 o
  -5   1  12       65.31       84.64     34.10 o
  -3   1  12      486.35      499.85     36.33 o
  -1   1  12        4.89        9.28     32.25 o
   1   1  12       60.26       66.24     32.24 o
   3   1  12       22.64        1.68     30.49 o
   5   1  12        2.22        2.22     37.66 o
   7   1  12        0.10       31.73     32.51 o
   9   1  12        5.94       11.12     39.11 o
  11   1  12        0.27       23.61     39.73 o
 -30   2  12       47.73       46.45     34.20 o
 -28   2  12       28.13       51.63     32.04 o
 -26   2  12        5.21       45.97     33.18 o
 -24   2  12        2.14       20.53     32.13 o
 -22   2  12        1.13        3.20     34.80 o
 -20   2  12        7.20        8.76     33.68 o
 -18   2  12       43.44       30.11     31.13 o
 -16   2  12        1.39       15.01     31.97 o
 -14   2  12       11.65       -1.55     30.58 o
 -12   2  12        0.09       32.12     36.46 o
 -10   2  12      205.10      179.70     34.96 o
  -8   2  12       84.39       85.20     35.49 o
  -6   2  12       86.67      116.93     32.36 o
  -4   2  12       83.19       92.85     31.12 o
  -2   2  12        1.19       55.90     33.77 o
   0   2  12      156.41      145.36     30.35 o
   2   2  12        7.06       38.91     34.29 o
   4   2  12       19.52       30.75     32.43 o
   6   2  12        7.31       21.01     33.72 o
   8   2  12        0.95      -16.88     35.40 o
 -27   3  12      204.15      174.34     36.31 o
 -25   3  12        0.18       29.32     34.03 o
 -23   3  12       54.42      106.90     33.61 o
 -21   3  12        3.06       23.42     33.21 o
 -19   3  12       39.31       43.39     34.88 o
 -17   3  12       14.95       26.58     33.28 o
 -15   3  12       17.02       27.37     33.10 o
 -13   3  12       82.20      117.41     39.36 o
 -11   3  12        0.29       14.82     31.22 o
  -9   3  12        9.56       21.45     30.85 o
  -7   3  12       40.13       50.57     36.06 o
  -5   3  12        2.19       -2.77     32.02 o
  -3   3  12        7.41       35.82     35.23 o
  -1   3  12       85.10      103.02     35.56 o
   1   3  12       21.24       29.73     31.27 o
   3   3  12        0.19       18.19     34.44 o
 -18   4  12       17.11       34.72     35.20 o
 -16   4  12        2.05       77.55     41.34 o
 -14   4  12        0.85        2.12     32.62 o
 -12   4  12       19.49       48.18     36.77 o
 -10   4  12       14.47       37.91     33.80 o
  -8   4  12      153.66      129.21     31.67 o
  -6   4  12       18.44       57.06     34.56 o
 -31   1  13       67.53       93.32     38.89 o
 -29   1  13        6.33       41.65     34.02 o
 -27   1  13        0.55       27.63     37.82 o
 -25   1  13        1.18       24.78     33.99 o
 -23   1  13        0.48        7.33     37.02 o
 -21   1  13        0.52       28.01     31.64 o
 -19   1  13        1.94       25.75     33.79 o
 -17   1  13       53.52       93.04     35.88 o
 -15   1  13      114.57      132.15     37.31 o
 -13   1  13      143.04      139.66     33.90 o
 -11   1  13       15.42       57.20     36.29 o
  -9   1  13      146.74      160.11     34.97 o
  -7   1  13       86.69       85.79     34.83 o
  -5   1  13      163.43      162.99     35.75 o
  -3   1  13       24.39       32.77     33.89 o
  -1   1  13       13.96       27.85     31.77 o
   1   1  13       30.80       20.80     31.40 o
   3   1  13       25.95       30.21     34.71 o
   5   1  13       11.25       38.98     36.49 o
   7   1  13        3.05       10.47     38.06 o
 -28   2  13        1.55       15.64     38.14 o
 -26   2  13        3.72       18.39     33.60 o
 -24   2  13       48.49       52.81     33.60 o
 -22   2  13        5.35       25.22     36.75 o
 -20   2  13       25.96       14.93     35.03 o
 -18   2  13       20.14       50.40     35.00 o
 -16   2  13       80.23      100.86     37.18 o
 -14   2  13      120.32      140.91     34.97 o
 -12   2  13        0.09        6.52     37.55 o
 -10   2  13       28.73       48.43     35.48 o
  -8   2  13       13.95       41.20     35.53 o
  -6   2  13        0.16        8.97     32.93 o
  -4   2  13       20.29       25.52     35.32 o
  -2   2  13       78.87       97.66     35.74 o
   0   2  13        0.00       20.69     34.16 o
   2   2  13       18.50       44.12     37.90 o
   4   2  13        0.95       48.09     38.81 o
 -23   3  13       22.78       16.78     35.62 o
 -21   3  13        0.69       43.73     37.72 o
 -19   3  13        2.56       20.92     33.87 o
 -17   3  13       11.04        6.81     38.44 o
 -15   3  13        0.00       35.93     37.26 o
 -13   3  13       14.76       43.08     34.23 o
 -11   3  13       13.21       23.18     39.28 o
  -9   3  13       85.46      111.12     39.10 o
  -7   3  13      101.43       70.87     35.19 o
  -5   3  13        0.43       16.68     37.93 o
  -3   3  13       65.88       57.56     32.30 o
  -1   3  13        1.92       42.27     35.00 o
 -28   0  14      119.70      148.12     53.36 o
 -26   0  14       55.35       96.93     61.07 o
 -24   0  14       39.34       20.55     61.32 o
 -22   0  14       13.06       19.37     61.79 o
 -20   0  14        5.71       35.21     59.79 o
 -18   0  14        1.88       -1.81     47.47 o
 -16   0  14      131.11      120.88     50.49 o
 -14   0  14       11.99        9.75     49.42 o
 -12   0  14        1.32        2.31     46.48 o
 -10   0  14      127.18      111.18     62.72 o
  -8   0  14       92.55      108.29     61.78 o
  -6   0  14        0.00        9.76     61.12 o
  -4   0  14       60.81       39.68     60.33 o
  -2   0  14      194.50      122.49    129.84 o
   0   0  14       62.93       54.35     63.40 o
   2   0  14        0.27        2.10     52.14 o
 -27   1  14        8.24       21.52     40.72 o
 -25   1  14       17.62       47.97     35.71 o
 -23   1  14        1.22       28.02     37.15 o
 -21   1  14       29.63       35.45     34.87 o
 -19   1  14        2.18       12.62     37.97 o
 -17   1  14       12.47       49.57     38.69 o
 -15   1  14       12.45       33.10     40.24 o
 -13   1  14      138.48      148.96     42.10 o
 -11   1  14        3.56       15.35     39.09 o
  -9   1  14      126.19      131.10     35.61 o
  -7   1  14        0.90       18.77     39.39 o
  -5   1  14       31.16       26.95     39.30 o
  -3   1  14        8.41       26.46     41.23 o
  -1   1  14       15.20       14.13     44.73 o
   1   1  14       79.44      121.41     42.13 o
 -24   2  14       72.10      107.47     38.95 o
 -22   2  14        3.20       44.74     36.94 o
 -20   2  14        2.26        0.70     37.70 o
 -18   2  14       28.01       30.88     35.98 o
 -16   2  14        1.56       11.66     39.42 o
 -14   2  14        0.61       -6.77     44.72 o
 -12   2  14       28.45       62.70     37.62 o
 -10   2  14        5.78       14.14     35.33 o
  -8   2  14       30.87       26.92     35.86 o
  -6   2  14       14.38       49.43     34.48 o
  -4   2  14       23.12        2.28     38.77 o
  -2   2  14       35.57       19.58     37.72 o
 -23   1  15        6.09       10.62     41.99 o
 -21   1  15        0.17        0.76     43.50 o
 -19   1  15        4.24       15.18     40.74 o
 -17   1  15       17.28       43.36     41.29 o
 -15   1  15        6.92       27.01     46.52 o
 -13   1  15        6.17        6.24     40.40 o
 -11   1  15       73.54       84.60     43.06 o
  -9   1  15        3.46       34.49     42.24 o
  -7   1  15        1.20       17.00     35.98 o
  -5   1  15       35.09       14.42     48.52 o
 
